# Supplementary material for: Molecular investigation of diverse Aedes aegypti in heightened dengue transmission settings in Somaliland, 2023–2024
Source: PLoS Negl Trop Dis. 2026 Apr 20;20(4):e0014185. doi: 10.1371/journal.pntd.0014185 (PMC13132443; doi:10.1371/journal.pntd.0014185)
Supplement: S2 Table — (XLSX) [file pntd.0014185.s004.xlsx]

## Sheet: Accession Numbers and Locations
Supplementary Table 2: Accession numbers of Aedes aegypti COI sequences used in Phylogenetic analysis
Accession/Sample ID	Location
MN299008_1	Puerto Rico
MN299016_1	Peru
MT345395_1	Congo
ON954493_1	Pakistan
PP372845	Brazil
PP892775_1	India
GU675483_1	Australia
GU675537_1	Australia
HQ688297_1	France
JX456414_1	Brazil
KF406351_1	Pakistan
KF406352_1	Pakistan
KF406385_1	Pakistan
KF406387_1	Pakistan
KF406397_1	Pakistan
KM613046_1	Thailand
KM613047_1	Thailand
KM613048_1	Thailand
KM613049_1	Thailand
KM613050_1	Thailand
KM613051_1	Thailand
KT339656_1	India
KT339672_1	India
KX446463_1	Tanzania
KX446467_1	Tanzania
MG712641_1	India
MH052647_1	Bangladesh
MH330184_1	Srilanka
MH330185_1	Srilanka
MH330186_1	Srilanka
MK300227_1	Kenya
MK542379_1	India
MK542380_1	India
MN298992_1	HAITI
MN298994_1	Mozambique
MT108585_1	Mexico
MT108619_1	Mexico
MT345408_1	Congo(DRC)
MT345418_1	Congo(DRC)
MW255858_1	Kenya
MW280812_1	Indonesia
MW280814_1	Indonesia
MW280815_1	Indonesia
MZ206332_1	Saudi
OK560121_1	Sudan
OK570383_1	Sudan
OL680008_1	Saudi
OM883901	Vietnam
OP942188_1	Bangladesh
OQ997240_1	Iran
OR287717_1	Saudi
OR398783_1	Iran
PP264736_1	Brazil
PP372845_1	Brazil
KY609183_1	Aedes vexans
